# Supplementary material for: Evaluation of the Ion Channel Assembly in a Eukaryotic Cell-Free System Focusing on Two-Pore Domain Potassium Channels K2P
Source: Int J Mol Sci. 2023 Mar 27;24(7):6299. doi: 10.3390/ijms24076299 (PMC10094441; doi:10.3390/ijms24076299)
Supplement: Supplementary file 1 [file ijms-24-06299-s001.zip]

Archive with 1 entries (1 files):
- ijms-2285765-supplementary.pdf
